# Supplementary material for: Non-linear impacts of local fiscal expenditure on farmers’ income: A SHAP-informed machine-learning analysis
Source: PLoS One. 2026 Mar 16;21(3):e0340008. doi: 10.1371/journal.pone.0340008 (PMC12991217; doi:10.1371/journal.pone.0340008)
Supplement: S1 Table — (XLSX) [file pone.0340008.s001.xlsx]

## Sheet: Sheet1
S1 Table. Variance Inflation Factors (VIF) for All Explanatory Variables
Variable	VIF	Tolerance
const	1	1
lnGFS_detrend	1.75421	0.570056
lnEDU_detrend	5.78825	0.172764
lnTECH_detrend	1.51802	0.658752
lnCULT_detrend	1.41294	0.707745
lnSOC_detrend	4.22521	0.236675
lnHEA_detrend	4.88682	0.204632
lnECO_detrend	1.48745	0.672292
lnINF_detrend	2.86656	0.34885
lnAGR_detrend	5.1193	0.195339
lnTRA_detrend	1.66897	0.599173
lnHOU_detrend	2.03487	0.491432
lnPGDP_detrend	2.39925	0.416796
URB_detrend	1.92562	0.519314
IND_detrend	2.15438	0.46417
