# Supplementary material for: Non-linear impacts of local fiscal expenditure on farmers’ income: A SHAP-informed machine-learning analysis
Source: PLoS One. 2026 Mar 16;21(3):e0340008. doi: 10.1371/journal.pone.0340008 (PMC12991217; doi:10.1371/journal.pone.0340008)
Supplement: S2 Table — (XLSX) [file pone.0340008.s002.xlsx]

## Sheet: Sheet1
S2 Table. Hyperparameter Tuning
param_colsample_bytree	param_learning_rate	param_max_depth	param_n_estimators	param_subsample	rank_test_score	mean_RMSE	std_RMSE
0.6	0.1	4	400	1	1	0.0159224	0.00292095
0.6	0.1	4	600	1	2	0.0159224	0.00292095
0.6	0.1	4	800	1	3	0.0159224	0.00292095
0.6	0.1	4	200	1	4	0.0159224	0.00292096
0.6	0.1	3	400	1	5	0.0159586	0.00246526
0.6	0.1	3	600	1	6	0.0159586	0.00246526
0.6	0.1	3	800	1	7	0.0159586	0.00246526
0.6	0.1	3	200	1	8	0.0159825	0.00251242
0.8	0.2	3	200	1	9	0.0161759	0.00208835
0.8	0.2	3	400	1	10	0.0161759	0.00208835
0.8	0.2	3	600	1	11	0.0161759	0.00208835
0.8	0.2	3	800	1	12	0.0161759	0.00208835
1	0.05	3	600	1	13	0.0162294	0.00257639
1	0.05	3	800	1	14	0.0162294	0.00257639
0.6	0.1	3	800	0.6	15	0.016238	0.00209301
1	0.05	3	400	1	16	0.0162386	0.00256102
0.6	0.1	3	600	0.6	17	0.0162434	0.0020897
0.6	0.1	3	400	0.6	18	0.0162523	0.00209503
1	0.05	3	200	1	19	0.0162764	0.00250419
1	0.05	4	800	1	20	0.0163094	0.00251486
1	0.05	4	600	1	21	0.0163094	0.00251486
1	0.05	4	400	1	22	0.0163094	0.00251487
1	0.01	3	800	1	23	0.0163102	0.00242148
0.8	0.1	4	400	1	24	0.016326	0.00304094
0.8	0.1	4	600	1	25	0.016326	0.00304094
0.8	0.1	4	800	1	26	0.016326	0.00304094
0.8	0.1	4	200	1	27	0.016326	0.00304095
0.6	0.1	5	400	1	28	0.0163337	0.0026299
0.6	0.1	5	600	1	29	0.0163337	0.0026299
0.6	0.1	5	800	1	30	0.0163337	0.0026299
0.6	0.1	5	200	1	31	0.0163337	0.0026299
0.6	0.01	3	800	0.8	32	0.0163679	0.0026338
0.6	0.1	3	200	0.6	33	0.0163721	0.00211867
0.8	0.2	4	800	1	34	0.016374	0.00245766
0.8	0.2	4	600	1	35	0.016374	0.00245766
0.8	0.2	4	400	1	36	0.016374	0.00245766
0.8	0.2	4	200	1	37	0.016374	0.00245766
0.8	0.1	3	400	1	38	0.0163817	0.00292127
0.8	0.1	3	600	1	39	0.0163817	0.00292127
0.8	0.1	3	800	1	40	0.0163817	0.00292127
0.8	0.1	3	200	1	41	0.0163915	0.00293354
0.6	0.2	3	800	0.8	42	0.0163928	0.00356086
1	0.05	4	200	1	43	0.0163929	0.00261046
0.6	0.2	3	200	0.8	44	0.0164043	0.00355153
0.6	0.2	3	600	0.8	45	0.0164051	0.00355867
0.6	0.2	3	400	0.8	46	0.016412	0.00355272
0.6	0.05	3	800	1	47	0.0164172	0.00202927
0.6	0.05	3	600	1	48	0.0164172	0.00202927
1	0.1	4	800	1	49	0.0164279	0.00235006
1	0.1	4	600	1	50	0.0164279	0.00235006
1	0.1	4	400	1	51	0.0164279	0.00235006
1	0.1	4	200	1	52	0.0164279	0.00235007
0.8	0.01	3	800	1	53	0.0164408	0.00232878
0.8	0.05	3	800	1	54	0.0164441	0.0020311
0.8	0.05	3	600	1	55	0.0164441	0.0020311
0.8	0.05	3	400	1	56	0.0164716	0.00205223
0.6	0.05	3	400	1	57	0.0164885	0.00211017
1	0.01	3	600	1	58	0.0165158	0.00237845
1	0.1	3	800	0.8	59	0.0165169	0.00257385
0.6	0.2	4	600	0.8	60	0.0165173	0.00316976
0.6	0.2	4	200	0.8	61	0.0165178	0.00317668
0.6	0.2	4	800	0.8	62	0.0165193	0.00316943
1	0.1	3	600	0.8	63	0.0165209	0.00257188
1	0.1	3	400	0.8	64	0.016521	0.00256444
0.6	0.2	4	400	0.8	65	0.0165268	0.00318747
0.8	0.1	3	800	0.8	66	0.0165375	0.00240318
0.6	0.01	3	800	1	67	0.0165396	0.00225117
0.8	0.1	3	600	0.8	68	0.0165407	0.00240299
1	0.2	5	200	1	69	0.0165495	0.0019338
1	0.2	5	400	1	70	0.0165495	0.0019338
1	0.2	5	600	1	71	0.0165495	0.0019338
1	0.2	5	800	1	72	0.0165495	0.0019338
0.8	0.1	3	400	0.8	73	0.0165506	0.00241293
0.6	0.2	6	600	1	74	0.0165565	0.00261474
0.6	0.2	6	400	1	75	0.0165565	0.00261474
0.6	0.2	6	800	1	76	0.0165565	0.00261474
0.6	0.2	6	200	1	77	0.0165565	0.00261474
1	0.1	3	200	0.8	78	0.0165571	0.00259858
0.8	0.05	3	200	1	79	0.0165629	0.00206722
1	0.01	4	800	1	80	0.0165746	0.00254011
0.8	0.05	3	800	0.8	81	0.0165875	0.00286879
0.8	0.05	3	600	0.8	82	0.0165923	0.00286535
1	0.2	3	800	1	83	0.0165927	0.0021027
1	0.2	3	600	1	84	0.0165927	0.0021027
1	0.2	3	400	1	85	0.0165927	0.0021027
1	0.2	3	200	1	86	0.0165927	0.0021027
0.8	0.2	4	800	0.8	87	0.0166	0.00301049
0.8	0.1	3	200	0.8	88	0.0166008	0.00247937
0.6	0.05	3	200	1	89	0.0166055	0.00223142
0.8	0.2	4	600	0.8	90	0.0166071	0.0030108
0.8	0.2	4	200	0.8	91	0.0166082	0.00300897
0.8	0.2	4	400	0.8	92	0.016611	0.00301114
0.8	0.05	3	400	0.8	93	0.0166246	0.00290299
0.8	0.05	4	600	1	94	0.0166296	0.00246564
0.8	0.05	4	800	1	95	0.0166296	0.00246564
0.8	0.05	4	400	1	96	0.0166296	0.00246566
0.6	0.1	6	200	1	97	0.0166326	0.00265562
0.6	0.1	6	400	1	98	0.0166326	0.00265562
0.6	0.1	6	600	1	99	0.0166326	0.00265562
0.6	0.1	6	800	1	100	0.0166326	0.00265562
0.6	0.05	3	800	0.6	101	0.0166405	0.00262892
0.6	0.05	3	600	0.6	102	0.0166646	0.00263989
0.6	0.2	6	200	0.8	103	0.0166657	0.00249923
1	0.2	4	200	1	104	0.0166697	0.00225462
1	0.2	4	400	1	105	0.0166697	0.00225462
1	0.2	4	600	1	106	0.0166697	0.00225462
1	0.2	4	800	1	107	0.0166697	0.00225462
0.6	0.2	6	600	0.8	108	0.0166711	0.00251175
0.6	0.2	6	800	0.8	109	0.0166716	0.00251625
0.8	0.05	4	200	1	110	0.0166739	0.00250453
0.6	0.2	6	400	0.8	111	0.016675	0.00251843
0.6	0.01	4	800	0.8	112	0.016681	0.00255986
0.8	0.2	5	800	1	113	0.0166866	0.00218029
0.8	0.2	5	600	1	114	0.0166866	0.00218029
0.8	0.2	5	400	1	115	0.0166866	0.00218029
0.8	0.2	5	200	1	116	0.0166866	0.00218029
0.8	0.01	4	800	1	117	0.0166978	0.00252291
0.8	0.01	3	600	1	118	0.0167131	0.00254939
1	0.2	3	600	0.8	119	0.0167288	0.00309783
1	0.2	3	800	0.8	120	0.0167288	0.00311016
0.6	0.05	3	400	0.6	121	0.0167299	0.00264798
1	0.2	3	200	0.8	122	0.0167475	0.00310029
1	0.2	3	400	0.8	123	0.0167503	0.00310898
0.6	0.01	3	600	1	124	0.0167514	0.00254876
1	0.01	3	800	0.8	125	0.0167525	0.00282389
0.8	0.05	3	200	0.8	126	0.0167609	0.00303075
0.6	0.01	4	800	1	127	0.0167944	0.00276432
0.8	0.01	3	800	0.8	128	0.0168002	0.00275795
0.8	0.1	3	600	0.6	129	0.0168096	0.00279083
0.8	0.1	3	800	0.6	130	0.0168109	0.00279679
1	0.1	5	600	1	131	0.0168126	0.00242815
1	0.1	5	800	1	132	0.0168126	0.00242815
1	0.1	5	400	1	133	0.0168126	0.00242815
1	0.1	5	200	1	134	0.0168126	0.00242815
0.6	0.05	3	600	0.8	135	0.0168133	0.00258901
0.6	0.05	3	800	0.8	136	0.0168135	0.00259004
0.8	0.1	3	400	0.6	137	0.0168223	0.002798
0.6	0.05	3	200	0.6	138	0.016825	0.00249743
0.8	0.2	3	200	0.8	139	0.016828	0.00315439
1	0.1	3	800	1	140	0.0168282	0.00219281
1	0.1	3	600	1	141	0.0168282	0.00219281
1	0.1	3	400	1	142	0.0168282	0.00219281
0.6	0.1	4	800	0.6	143	0.0168297	0.00279995
0.6	0.01	3	600	0.8	144	0.0168306	0.0031457
0.8	0.2	3	800	0.8	145	0.0168342	0.00318941
0.6	0.1	4	600	0.6	146	0.0168348	0.00279586
1	0.05	5	200	1	147	0.0168394	0.00228214
0.8	0.2	3	600	0.8	148	0.0168407	0.00318432
0.8	0.2	3	400	0.8	149	0.0168424	0.00319768
1	0.05	5	800	1	150	0.0168432	0.00231974
1	0.05	5	600	1	151	0.0168432	0.00231974
1	0.05	5	400	1	152	0.0168432	0.00231974
0.6	0.1	4	400	0.6	153	0.0168446	0.00280895
0.6	0.1	4	200	0.6	154	0.0168456	0.00280638
1	0.1	3	200	1	155	0.0168503	0.00220845
1	0.01	4	600	1	156	0.0168508	0.0022923
0.6	0.1	3	600	0.8	157	0.016851	0.00274628
0.8	0.1	5	400	1	158	0.0168529	0.00278094
0.8	0.1	5	600	1	159	0.0168529	0.00278094
0.8	0.1	5	800	1	160	0.0168529	0.00278094
0.8	0.1	5	200	1	161	0.0168529	0.00278094
0.6	0.1	3	800	0.8	162	0.0168544	0.00275036
0.6	0.1	3	400	0.8	163	0.0168647	0.00275844
1	0.05	3	800	0.6	164	0.0168702	0.00237064
0.8	0.1	3	200	0.6	165	0.0168703	0.00279068
0.6	0.05	3	400	0.8	166	0.0168809	0.00268387
1	0.05	3	600	0.6	167	0.0168846	0.00237814
0.6	0.2	3	200	1	168	0.0168878	0.00208346
0.6	0.2	3	600	1	169	0.0168878	0.00208346
0.6	0.2	3	800	1	170	0.0168878	0.00208346
0.6	0.2	3	400	1	171	0.0168878	0.00208346
0.6	0.05	3	200	0.8	172	0.016899	0.00265196
0.6	0.1	3	200	0.8	173	0.0169033	0.0028247
0.6	0.01	5	800	1	174	0.0169186	0.00267271
1	0.1	4	600	0.8	175	0.0169204	0.00166683
1	0.1	4	200	0.8	176	0.0169219	0.00166367
1	0.1	4	800	0.8	177	0.0169231	0.00167087
1	0.2	6	800	1	178	0.0169254	0.00229117
1	0.2	6	600	1	179	0.0169254	0.00229117
1	0.2	6	400	1	180	0.0169254	0.00229117
1	0.2	6	200	1	181	0.0169254	0.00229117
1	0.1	4	400	0.8	182	0.0169277	0.00166697
1	0.05	3	600	0.8	183	0.0169298	0.0023099
1	0.05	3	800	0.8	184	0.0169331	0.00231273
0.6	0.05	4	600	0.6	185	0.0169421	0.00263734
0.6	0.05	4	800	0.6	186	0.0169424	0.00266132
0.6	0.05	4	400	0.6	187	0.0169721	0.00268233
1	0.01	4	800	0.8	188	0.0169726	0.00270745
0.6	0.05	4	600	1	189	0.0169855	0.0024193
0.6	0.05	4	800	1	190	0.0169855	0.0024193
0.6	0.05	4	400	1	191	0.0169855	0.0024193
1	0.05	3	400	0.6	192	0.0169925	0.00244969
0.8	0.05	5	600	1	193	0.0169986	0.00266391
0.8	0.05	5	800	1	194	0.0169986	0.00266391
0.8	0.05	5	400	1	195	0.0169986	0.00266391
1	0.05	3	400	0.8	196	0.016999	0.00238419
0.6	0.1	4	200	0.8	197	0.0170128	0.00270408
0.6	0.2	5	600	0.8	198	0.017013	0.00251118
0.6	0.2	5	800	0.8	199	0.0170165	0.00251912
0.6	0.2	5	200	0.8	200	0.0170167	0.00251786
0.6	0.1	4	600	0.8	201	0.0170175	0.00268348
0.6	0.1	4	400	0.8	202	0.0170205	0.00268932
0.6	0.2	5	400	0.8	203	0.0170239	0.00252289
0.8	0.1	4	600	0.8	204	0.0170242	0.00320992
0.8	0.1	4	800	0.8	205	0.0170249	0.00322083
0.6	0.1	4	800	0.8	206	0.0170253	0.00269879
0.8	0.01	4	800	0.8	207	0.0170296	0.0026888
0.8	0.1	4	400	0.8	208	0.017036	0.00321752
0.8	0.1	4	200	0.8	209	0.0170398	0.00321868
0.6	0.01	5	800	0.8	210	0.0170428	0.00280831
0.8	0.05	5	200	1	211	0.0170486	0.00270605
0.6	0.01	3	800	0.6	212	0.0170556	0.00318462
1	0.05	5	800	0.8	213	0.0170624	0.00259778
1	0.05	5	600	0.8	214	0.0170649	0.00259066
0.8	0.05	5	600	0.8	215	0.0170656	0.00267298
0.8	0.05	5	800	0.8	216	0.0170656	0.00267248
0.6	0.05	4	200	1	217	0.0170668	0.00241727
1	0.05	5	400	0.8	218	0.0170675	0.00258994
0.6	0.2	3	800	0.6	219	0.0170728	0.0028749
0.8	0.05	5	400	0.8	220	0.0170755	0.0026732
0.6	0.2	3	400	0.6	221	0.0170781	0.00287298
0.6	0.2	3	600	0.6	222	0.017082	0.00287423
0.6	0.2	3	200	0.6	223	0.0170925	0.00287343
0.6	0.2	5	800	1	224	0.0170928	0.00310126
0.6	0.2	5	600	1	225	0.0170928	0.00310126
0.6	0.2	5	200	1	226	0.0170928	0.00310126
0.6	0.2	5	400	1	227	0.0170928	0.00310126
1	0.05	3	200	0.8	228	0.0170937	0.00237586
0.8	0.01	5	800	1	229	0.0170967	0.00263899
1	0.01	3	800	0.6	230	0.0171158	0.00307618
0.8	0.01	4	600	1	231	0.0171216	0.00242661
0.8	0.05	4	600	0.8	232	0.017132	0.00288459
0.6	0.05	6	800	0.8	233	0.017133	0.00244759
0.6	0.05	6	600	0.8	234	0.0171355	0.00244364
0.6	0.05	6	400	0.8	235	0.017136	0.00244334
0.8	0.05	4	800	0.8	236	0.0171367	0.00288923
1	0.05	3	200	0.6	237	0.0171387	0.00244168
1	0.05	5	200	0.8	238	0.0171421	0.00262423
0.8	0.01	3	800	0.6	239	0.0171441	0.0032
0.8	0.05	5	200	0.8	240	0.0171477	0.00272046
1	0.1	3	800	0.6	241	0.0171509	0.00286449
0.8	0.05	4	400	0.8	242	0.0171513	0.00289997
1	0.1	3	600	0.6	243	0.0171517	0.0028736
1	0.1	3	400	0.6	244	0.0171538	0.00286911
0.6	0.2	4	800	1	245	0.0171544	0.00272821
0.6	0.2	4	600	1	246	0.0171544	0.00272821
0.6	0.2	4	400	1	247	0.0171544	0.00272821
0.6	0.2	4	200	1	248	0.0171544	0.00272821
0.6	0.05	6	200	0.8	249	0.0171682	0.00247849
0.8	0.05	3	800	0.6	250	0.0171751	0.00239327
0.6	0.1	5	600	0.8	251	0.0171794	0.00267093
0.6	0.1	5	800	0.8	252	0.0171832	0.00267785
0.8	0.05	3	600	0.6	253	0.0171849	0.00239051
1	0.05	4	600	0.8	254	0.0171866	0.00209797
0.6	0.1	5	200	0.8	255	0.017187	0.00268177
1	0.05	4	400	0.8	256	0.0171883	0.00210777
0.6	0.1	5	400	0.8	257	0.0171888	0.00267323
1	0.05	4	800	0.8	258	0.0171907	0.00210265
0.6	0.1	6	200	0.8	259	0.0172047	0.00210525
0.6	0.1	6	800	0.8	260	0.0172077	0.00210419
0.6	0.1	6	600	0.8	261	0.0172084	0.00209202
0.6	0.1	6	400	0.8	262	0.0172103	0.00210412
0.6	0.01	6	800	1	263	0.0172167	0.0027402
0.6	0.05	4	200	0.6	264	0.0172214	0.00279318
1	0.05	4	600	0.6	265	0.0172248	0.00283262
1	0.05	4	800	0.6	266	0.0172252	0.00283789
1	0.01	5	800	0.8	267	0.0172327	0.00260298
1	0.1	3	200	0.6	268	0.0172329	0.00299811
0.8	0.01	6	800	1	269	0.0172453	0.00239583
0.6	0.01	4	800	0.6	270	0.0172477	0.00343079
1	0.01	3	600	0.8	271	0.0172491	0.00311397
1	0.05	4	400	0.6	272	0.0172531	0.00287245
0.6	0.05	6	400	1	273	0.0172555	0.00237545
0.6	0.05	6	600	1	274	0.0172555	0.00237545
0.6	0.05	6	800	1	275	0.0172555	0.00237545
0.6	0.05	5	600	0.8	276	0.0172569	0.00297205
0.6	0.05	5	400	0.8	277	0.0172587	0.00297872
0.6	0.05	5	800	0.8	278	0.0172597	0.00297954
0.8	0.01	3	600	0.8	279	0.0172625	0.00307088
0.6	0.05	6	200	1	280	0.0172729	0.00237157
0.8	0.05	4	200	0.8	281	0.0172842	0.00301136
1	0.05	4	200	0.8	282	0.0172935	0.00216106
1	0.01	5	800	1	283	0.0172975	0.0022952
0.8	0.05	3	400	0.6	284	0.0173066	0.002432
1	0.05	4	200	0.6	285	0.0173106	0.00283666
0.6	0.05	5	200	0.8	286	0.0173137	0.00304611
0.6	0.01	4	600	1	287	0.017318	0.00296158
0.6	0.2	4	400	0.6	288	0.0173217	0.00349671
0.6	0.01	4	600	0.8	289	0.0173257	0.00305743
0.6	0.2	4	600	0.6	290	0.017331	0.00350467
0.6	0.2	4	200	0.6	291	0.0173392	0.00349026
0.6	0.2	4	800	0.6	292	0.017341	0.00350627
0.8	0.2	5	200	0.8	293	0.0173414	0.00298033
0.8	0.2	5	800	0.8	294	0.0173433	0.00297767
0.6	0.01	6	800	0.8	295	0.0173448	0.00296154
0.8	0.2	5	400	0.8	296	0.0173474	0.00299209
0.8	0.2	5	600	0.8	297	0.0173474	0.00298632
1	0.05	5	800	0.6	298	0.017356	0.00249199
1	0.05	5	600	0.6	299	0.0173578	0.00248476
0.6	0.05	4	600	0.8	300	0.0173586	0.003017
0.6	0.05	4	800	0.8	301	0.017359	0.0030175
0.6	0.05	4	400	0.8	302	0.0173599	0.00302079
1	0.05	5	400	0.6	303	0.0173604	0.00249735
0.6	0.05	4	200	0.8	304	0.017365	0.0030569
0.6	0.05	5	400	1	305	0.017383	0.00261872
0.6	0.05	5	600	1	306	0.017383	0.00261872
0.6	0.05	5	800	1	307	0.017383	0.00261872
0.6	0.01	5	800	0.6	308	0.0173859	0.00341423
0.8	0.01	5	800	0.8	309	0.0173926	0.00272114
0.6	0.05	5	800	0.6	310	0.0174153	0.00320557
0.6	0.05	5	600	0.6	311	0.017417	0.00318548
1	0.01	4	800	0.6	312	0.0174189	0.00295555
1	0.1	4	600	0.6	313	0.0174272	0.0032276
1	0.01	5	800	0.6	314	0.0174283	0.00274744
0.8	0.05	6	800	0.8	315	0.0174286	0.0029854
0.8	0.05	6	600	0.8	316	0.0174301	0.00298703
0.8	0.05	6	400	0.8	317	0.0174313	0.00298002
1	0.1	4	800	0.6	318	0.0174326	0.0032348
0.6	0.05	5	400	0.6	319	0.0174327	0.00319777
0.8	0.05	3	200	0.6	320	0.0174385	0.00229461
1	0.1	4	200	0.6	321	0.0174388	0.00326802
0.6	0.05	5	200	1	322	0.0174394	0.0026707
0.8	0.05	4	600	0.6	323	0.0174419	0.00244397
1	0.1	4	400	0.6	324	0.017443	0.00323292
0.8	0.05	4	800	0.6	325	0.0174511	0.0024571
1	0.05	5	200	0.6	326	0.0174549	0.00245443
0.8	0.05	4	400	0.6	327	0.0174647	0.00246638
0.8	0.05	6	200	0.8	328	0.0174731	0.00301457
1	0.05	6	200	0.6	329	0.017483	0.00254447
0.8	0.1	6	200	0.8	330	0.0175024	0.0031293
1	0.05	6	600	0.6	331	0.0175033	0.00251352
1	0.05	6	800	0.6	332	0.0175033	0.00251609
0.8	0.1	6	600	0.8	333	0.0175059	0.00314301
1	0.05	6	400	0.6	334	0.0175063	0.00252189
0.8	0.1	6	800	0.8	335	0.0175068	0.00314771
0.8	0.1	6	400	0.8	336	0.0175113	0.00314489
0.6	0.01	3	600	0.6	337	0.0175176	0.00360075
0.8	0.01	4	800	0.6	338	0.0175378	0.00332368
0.6	0.05	6	800	0.6	339	0.017538	0.00270827
0.6	0.05	6	600	0.6	340	0.0175385	0.00269371
0.8	0.2	6	800	1	341	0.0175393	0.00354445
0.8	0.2	6	600	1	342	0.0175393	0.00354445
0.8	0.2	6	400	1	343	0.0175393	0.00354445
0.8	0.2	6	200	1	344	0.0175393	0.00354445
0.8	0.1	6	200	1	345	0.0175403	0.00321666
0.8	0.1	6	400	1	346	0.0175403	0.00321666
0.8	0.1	6	600	1	347	0.0175403	0.00321666
0.8	0.1	6	800	1	348	0.0175403	0.00321666
1	0.05	6	600	0.8	349	0.0175432	0.00287227
1	0.1	6	800	1	350	0.0175454	0.00214278
1	0.1	6	600	1	351	0.0175454	0.00214278
1	0.1	6	400	1	352	0.0175454	0.00214278
1	0.1	6	200	1	353	0.0175454	0.00214278
1	0.05	6	800	0.8	354	0.0175464	0.00287903
0.6	0.05	6	400	0.6	355	0.017549	0.00269197
1	0.05	6	400	0.8	356	0.0175551	0.00288128
0.8	0.1	5	800	0.8	357	0.0175727	0.00321432
0.8	0.1	5	600	0.8	358	0.0175727	0.00320746
1	0.01	6	800	1	359	0.0175755	0.00208212
1	0.01	6	800	0.8	360	0.0175791	0.00247705
0.6	0.01	6	800	0.6	361	0.0175793	0.00330847
0.6	0.05	5	200	0.6	362	0.0175822	0.0032988
0.8	0.1	5	400	0.8	363	0.0175837	0.00321398
1	0.05	6	200	0.8	364	0.0175838	0.00291407
0.8	0.05	6	400	1	365	0.0175844	0.00256861
0.8	0.05	6	600	1	366	0.0175844	0.00256861
0.8	0.05	6	800	1	367	0.0175844	0.00256861
0.8	0.1	5	200	0.8	368	0.0175951	0.00322043
0.8	0.2	6	800	0.8	369	0.0175995	0.00231837
0.8	0.05	6	200	1	370	0.0176054	0.00256783
0.8	0.2	6	600	0.8	371	0.0176089	0.0023193
0.8	0.05	4	200	0.6	372	0.0176208	0.00245474
0.8	0.2	6	200	0.8	373	0.0176233	0.00232619
0.6	0.2	5	400	0.6	374	0.0176237	0.00357549
0.8	0.2	6	400	0.8	375	0.0176244	0.00232041
1	0.01	6	800	0.6	376	0.0176284	0.00275812
0.6	0.2	5	200	0.6	377	0.0176296	0.00359446
0.6	0.2	5	800	0.6	378	0.0176385	0.00359683
0.6	0.2	5	600	0.6	379	0.0176386	0.00360017
0.8	0.2	3	200	0.6	380	0.0176589	0.00256373
0.6	0.01	5	600	1	381	0.0176621	0.00303439
0.8	0.01	3	600	0.6	382	0.0176655	0.00355881
0.6	0.05	6	200	0.6	383	0.0176663	0.00270639
0.8	0.2	3	600	0.6	384	0.017682	0.0025413
0.6	0.1	5	800	0.6	385	0.0176838	0.00299261
0.8	0.2	4	200	0.6	386	0.0176848	0.00290846
0.8	0.2	3	400	0.6	387	0.0176867	0.00254796
0.8	0.2	4	600	0.6	388	0.0176881	0.00289243
0.8	0.2	3	800	0.6	389	0.0176887	0.00255663
0.6	0.1	5	600	0.6	390	0.0176925	0.00299528
0.8	0.2	4	800	0.6	391	0.0176962	0.00290264
0.8	0.01	6	800	0.8	392	0.0176968	0.00275479
0.8	0.2	4	400	0.6	393	0.0176993	0.00290362
0.6	0.1	5	400	0.6	394	0.0177	0.00300609
0.6	0.1	5	200	0.6	395	0.0177007	0.00300913
1	0.01	4	600	0.8	396	0.0177059	0.00307313
1	0.01	3	600	0.6	397	0.017714	0.00351448
0.8	0.01	4	600	0.8	398	0.0177282	0.00306799
1	0.1	5	800	0.8	399	0.0177298	0.00229449
1	0.1	5	600	0.8	400	0.0177329	0.00228834
1	0.1	5	200	0.8	401	0.0177377	0.00229804
1	0.1	5	400	0.8	402	0.0177385	0.00228691
0.8	0.01	5	600	1	403	0.0177387	0.00256182
0.8	0.01	5	800	0.6	404	0.0177522	0.00329138
1	0.1	6	200	0.8	405	0.0177599	0.00217381
1	0.1	6	800	0.8	406	0.0177635	0.00219436
1	0.1	6	400	0.8	407	0.0177652	0.00218318
1	0.1	6	600	0.8	408	0.0177665	0.00218599
0.6	0.01	5	600	0.8	409	0.0178353	0.00337594
0.8	0.01	6	800	0.6	410	0.0178358	0.00300465
1	0.05	6	400	1	411	0.0178644	0.00263985
1	0.05	6	600	1	412	0.0178644	0.00263985
1	0.05	6	800	1	413	0.0178644	0.00263985
1	0.01	5	600	1	414	0.0178718	0.00225051
1	0.05	6	200	1	415	0.0178808	0.00264194
0.8	0.01	6	600	1	416	0.0179066	0.00235004
0.8	0.05	6	400	0.6	417	0.0179239	0.00242106
0.8	0.05	6	600	0.6	418	0.0179245	0.0024128
0.8	0.05	6	800	0.6	419	0.017928	0.00241766
0.6	0.01	6	600	1	420	0.0179282	0.00305756
0.6	0.1	6	800	0.6	421	0.0179545	0.00301453
0.6	0.1	6	400	0.6	422	0.0179622	0.00302003
0.6	0.1	6	600	0.6	423	0.0179643	0.00301865
0.8	0.05	6	200	0.6	424	0.0179681	0.0025165
1	0.2	4	800	0.8	425	0.0179734	0.00308052
0.6	0.1	6	200	0.6	426	0.0179809	0.00303885
0.6	0.01	4	600	0.6	427	0.0179809	0.00383902
1	0.2	4	600	0.8	428	0.0179814	0.00307872
1	0.2	4	200	0.8	429	0.0179936	0.00306656
1	0.2	4	400	0.8	430	0.0179965	0.0030744
0.8	0.05	5	600	0.6	431	0.0180056	0.00282995
0.8	0.05	5	800	0.6	432	0.0180061	0.00284902
0.8	0.05	5	400	0.6	433	0.0180254	0.00285433
1	0.01	5	600	0.8	434	0.0180267	0.00301355
0.8	0.05	5	200	0.6	435	0.0181009	0.00285669
0.6	0.2	6	200	0.6	436	0.0181078	0.00329456
0.6	0.2	6	800	0.6	437	0.0181125	0.00330053
1	0.01	6	600	1	438	0.0181169	0.00197308
0.6	0.2	6	600	0.6	439	0.0181182	0.00329527
0.6	0.2	6	400	0.6	440	0.0181286	0.00328055
0.8	0.01	5	600	0.8	441	0.0181286	0.00313114
0.8	0.1	4	800	0.6	442	0.0181518	0.00266998
0.8	0.1	4	600	0.6	443	0.0181528	0.00267024
0.8	0.1	4	400	0.6	444	0.0181578	0.00267661
0.8	0.1	4	200	0.6	445	0.0181842	0.0027195
0.6	0.01	6	600	0.8	446	0.0182142	0.00354216
0.6	0.01	5	600	0.6	447	0.018251	0.0039495
1	0.01	4	600	0.6	448	0.0182669	0.0033966
1	0.2	3	800	0.6	449	0.0182835	0.00298856
1	0.2	3	400	0.6	450	0.0182843	0.00300821
1	0.2	3	200	0.6	451	0.0182858	0.00300982
1	0.2	3	600	0.6	452	0.0182925	0.00300673
1	0.1	6	800	0.6	453	0.018303	0.00260499
1	0.1	6	600	0.6	454	0.0183048	0.00260483
1	0.1	6	200	0.6	455	0.0183143	0.00262349
1	0.1	6	400	0.6	456	0.0183203	0.00263302
0.8	0.01	4	600	0.6	457	0.0183471	0.00378269
1	0.01	6	600	0.8	458	0.0183667	0.00290641
1	0.2	6	600	0.8	459	0.0184362	0.00349968
1	0.2	6	400	0.8	460	0.0184382	0.0034984
1	0.2	6	800	0.8	461	0.0184383	0.00350311
1	0.01	5	600	0.6	462	0.018448	0.00326737
1	0.2	6	200	0.8	463	0.0184577	0.00352543
0.8	0.01	6	600	0.8	464	0.0184906	0.00324837
0.6	0.01	6	600	0.6	465	0.0185138	0.00393126
1	0.1	5	200	0.6	466	0.0185261	0.0035966
1	0.1	5	600	0.6	467	0.018537	0.0035788
1	0.1	5	800	0.6	468	0.0185374	0.00359027
1	0.1	5	400	0.6	469	0.0185474	0.00360995
0.8	0.1	5	600	0.6	470	0.0186711	0.00319672
0.8	0.01	5	600	0.6	471	0.0186717	0.00379488
0.8	0.1	5	200	0.6	472	0.0186735	0.00324133
0.8	0.1	5	800	0.6	473	0.0186779	0.00320342
0.8	0.1	5	400	0.6	474	0.0186803	0.00321362
1	0.01	6	600	0.6	475	0.0186933	0.00331166
0.8	0.2	5	200	0.6	476	0.0187575	0.00308643
0.8	0.2	5	800	0.6	477	0.0187609	0.00307991
0.8	0.2	5	600	0.6	478	0.0187781	0.00306824
0.8	0.2	5	400	0.6	479	0.0187795	0.00307279
1	0.2	5	800	0.8	480	0.0187854	0.0026102
1	0.2	5	600	0.8	481	0.0187902	0.00260647
1	0.2	5	200	0.8	482	0.0187917	0.00262135
1	0.2	5	400	0.8	483	0.0187993	0.00262271
0.8	0.01	6	600	0.6	484	0.0188599	0.0036455
0.8	0.1	6	600	0.6	485	0.0190546	0.00297807
0.8	0.1	6	400	0.6	486	0.0190615	0.00298777
0.8	0.1	6	800	0.6	487	0.0190663	0.00298503
0.8	0.1	6	200	0.6	488	0.019072	0.0030165
1	0.2	6	200	0.6	489	0.0191326	0.00294819
1	0.2	6	600	0.6	490	0.0191415	0.00295317
1	0.2	6	400	0.6	491	0.0191417	0.00295438
1	0.2	6	800	0.6	492	0.0191446	0.00294808
1	0.2	4	600	0.6	493	0.0191588	0.00446439
1	0.2	4	400	0.6	494	0.0191685	0.00448723
1	0.2	4	800	0.6	495	0.0191726	0.00445631
1	0.2	4	200	0.6	496	0.0191795	0.00452917
0.8	0.2	6	200	0.6	497	0.0194089	0.00309619
0.8	0.2	6	600	0.6	498	0.0194325	0.00312941
0.8	0.2	6	400	0.6	499	0.0194329	0.00313438
0.8	0.2	6	800	0.6	500	0.019435	0.00312216
1	0.2	5	800	0.6	501	0.019444	0.00282635
1	0.2	5	600	0.6	502	0.0194493	0.00283315
1	0.2	5	200	0.6	503	0.0194626	0.00285362
1	0.2	5	400	0.6	504	0.0194766	0.00285177
1	0.01	3	400	1	505	0.0203339	0.00431243
0.8	0.01	3	400	1	506	0.02056	0.00457995
0.6	0.01	3	400	1	507	0.0205733	0.00470417
0.6	0.01	3	400	0.8	508	0.020925	0.00509988
1	0.01	4	400	1	509	0.0211397	0.00445177
0.8	0.01	3	400	0.8	510	0.0213198	0.00519116
0.6	0.01	4	400	1	511	0.021383	0.00520175
1	0.01	3	400	0.8	512	0.0213954	0.00514604
0.8	0.01	4	400	1	513	0.0214863	0.00483523
0.6	0.01	4	400	0.8	514	0.0216218	0.00518465
0.6	0.01	5	400	1	515	0.0218553	0.00547712
1	0.01	5	400	1	516	0.0219604	0.00473264
0.8	0.01	5	400	1	517	0.0219613	0.00498216
0.6	0.01	3	400	0.6	518	0.0219622	0.0056324
0.8	0.01	4	400	0.8	519	0.0221196	0.00533025
0.6	0.01	5	400	0.8	520	0.0221646	0.00554601
1	0.01	4	400	0.8	521	0.022174	0.00528993
0.8	0.01	3	400	0.6	522	0.0221794	0.00570663
0.6	0.01	6	400	1	523	0.0221876	0.00567395
1	0.01	6	400	1	524	0.0221898	0.00466353
0.8	0.01	6	400	1	525	0.0222565	0.00501281
1	0.01	3	400	0.6	526	0.0223909	0.00577624
1	0.01	5	400	0.8	527	0.0225147	0.00541124
0.6	0.01	6	400	0.8	528	0.0225434	0.00572643
0.8	0.01	5	400	0.8	529	0.022553	0.00551034
0.6	0.01	4	400	0.6	530	0.0225984	0.00576032
1	0.01	6	400	0.8	531	0.0227979	0.00544233
0.6	0.01	5	400	0.6	532	0.02297	0.00585668
0.8	0.01	6	400	0.8	533	0.0230191	0.00583915
0.8	0.01	4	400	0.6	534	0.0230863	0.00606724
0.6	0.01	6	400	0.6	535	0.023185	0.00601937
1	0.01	4	400	0.6	536	0.0232919	0.00581567
0.8	0.01	5	400	0.6	537	0.0234583	0.00613325
1	0.01	5	400	0.6	538	0.0235325	0.00579872
0.8	0.01	6	400	0.6	539	0.0236291	0.00609783
1	0.01	6	400	0.6	540	0.0237809	0.00587426
0.6	0.01	6	200	1	541	0.0676942	0.00649719
0.6	0.01	5	200	1	541	0.0676942	0.00649719
0.6	0.01	4	200	1	541	0.0676942	0.00649719
0.6	0.01	3	200	1	541	0.0676942	0.00649719
0.8	0.01	4	200	1	545	0.0677437	0.00654804
0.8	0.01	6	200	1	545	0.0677437	0.00654804
0.8	0.01	3	200	1	545	0.0677437	0.00654804
0.8	0.01	5	200	1	545	0.0677437	0.00654804
1	0.01	3	200	1	549	0.0678797	0.00649865
1	0.01	4	200	1	549	0.0678797	0.00649865
1	0.01	5	200	1	549	0.0678797	0.00649865
1	0.01	6	200	1	549	0.0678797	0.00649865
0.6	0.01	3	200	0.8	553	0.0679283	0.0062449
0.6	0.01	4	200	0.8	553	0.0679283	0.0062449
0.6	0.01	5	200	0.8	553	0.0679283	0.0062449
0.6	0.01	6	200	0.8	553	0.0679283	0.0062449
0.8	0.01	5	200	0.8	557	0.0679668	0.0062544
0.8	0.01	4	200	0.8	557	0.0679668	0.0062544
0.8	0.01	6	200	0.8	557	0.0679668	0.0062544
0.8	0.01	3	200	0.8	557	0.0679668	0.0062544
1	0.01	3	200	0.8	561	0.0680075	0.00622001
1	0.01	4	200	0.8	561	0.0680075	0.00622001
1	0.01	5	200	0.8	561	0.0680075	0.00622001
1	0.01	6	200	0.8	561	0.0680075	0.00622001
0.6	0.01	5	200	0.6	565	0.0686998	0.00614022
0.6	0.01	4	200	0.6	565	0.0686998	0.00614022
0.6	0.01	6	200	0.6	565	0.0686998	0.00614022
0.6	0.01	3	200	0.6	565	0.0686998	0.00614022
0.8	0.01	4	200	0.6	569	0.068715	0.00613283
0.8	0.01	5	200	0.6	569	0.068715	0.00613283
0.8	0.01	3	200	0.6	569	0.068715	0.00613283
0.8	0.01	6	200	0.6	569	0.068715	0.00613283
1	0.01	6	200	0.6	573	0.0687701	0.00615108
1	0.01	5	200	0.6	573	0.0687701	0.00615108
1	0.01	4	200	0.6	573	0.0687701	0.00615108
1	0.01	3	200	0.6	573	0.0687701	0.00615108
