# Supplementary material for: Non-linear impacts of local fiscal expenditure on farmers’ income: A SHAP-informed machine-learning analysis
Source: PLoS One. 2026 Mar 16;21(3):e0340008. doi: 10.1371/journal.pone.0340008 (PMC12991217; doi:10.1371/journal.pone.0340008)
Supplement: S3 Table — (XLSX) [file pone.0340008.s003.xlsx]

## Sheet: Sheet1
S3 Table. Model performance under repeated nested cross-validation (RNCV)
Model	Validation method	RMSE (mean ± SD)	MAE (mean ± SD)	R² (mean ± SD)
FE-OLS	RNCV (5 × 10, year-grouped)	0.0318 ± 0.0137	0.024 ± 0.010	0.9845 ± 0.0169
FE + XGB	RNCV (5 × 10, year-grouped)	0.0289 ± 0.0127	0.022 ± 0.009	0.9873 ± 0.0146
