# Supplementary material for: Non-linear impacts of local fiscal expenditure on farmers’ income: A SHAP-informed machine-learning analysis
Source: PLoS One. 2026 Mar 16;21(3):e0340008. doi: 10.1371/journal.pone.0340008 (PMC12991217; doi:10.1371/journal.pone.0340008)
Supplement: S4 Table — (XLSX) [file pone.0340008.s004.xlsx]

## Sheet: Sheet1
S4 Table. Permutation test results for model significance (500 permutations)
Model	True R² (test)	Mean R² (permuted)	SD (permuted)	p-value (right-tailed)
FE + XGB	0.9241	−3.0153	2.0579	0.002
