# Supplementary material for: Non-linear impacts of local fiscal expenditure on farmers’ income: A SHAP-informed machine-learning analysis
Source: PLoS One. 2026 Mar 16;21(3):e0340008. doi: 10.1371/journal.pone.0340008 (PMC12991217; doi:10.1371/journal.pone.0340008)
Supplement: S1 Data — (XLSX) [file pone.0340008.s005.xlsx]

## Sheet: Sheet1
City	Year	PerCap_GeneralPublicServices	PerCap_PublicServices	PerCap_Education	PerCap_ScienceTech	PerCap_CultureSportsMedia	PerCap_SocialSecurityEmployment	PerCap_Health	PerCap_EnergyConservation	PerCap_UrbanRuralCommunity	PerCap_AgricultureForestryWater	PerCap_Transportation	PerCap_HousingSecurity	PerCap_GDP	UrbanizationRate	SecondaryTertiaryShare	ResidentPopulation	RuralPerCapitaDisposableIncome
		CNY	CNY	CNY	CNY	CNY	CNY	CNY	CNY	CNY	CNY	CNY	CNY	CNY	%	%	10,000 persons	CNY
Zhengzhou	2023	1049.38	456.723	1935.02	678.513	133.168	1068.82	876.278	273.923	2688.96	582.377	367.43	519.343	105418	80	98.7352	1301	30383
Kaifeng	2023	1227.76	330.214	1535.66	474.132	98.5372	1039.7	1019.46	155.779	977.892	1039.84	237.301	209.715	53873	54.54	85.7805	471	19288
Luoyang	2023	900.915	358.787	1685.74	598.449	174.359	1218.67	959.232	197.814	1218.61	917.15	295.181	271.251	77434	67.42	96.0945	708	19734
Pingdingshan	2023	1453.93	380.459	1589.27	288.144	112.116	1175.28	1007.41	94.0224	558.415	753.829	326.925	296.136	55057	56.1	92.4892	492	19279
Anyang	2023	1329.41	323.844	1623.52	220.128	123.375	914.671	1053.17	130.608	777.983	751.807	204.467	255.147	46070	55.7	91.0492	538	20876
Hebi	2023	1490.25	431.662	1846.94	449.803	214.809	1187.9	1122.35	184.93	948.045	943.815	195.694	465.497	65807	63.19	92.7621	157	24815
Xinxiang	2023	1069.67	329.943	1519.29	288.034	76.7879	1002.62	985.039	101.483	529.959	1026.43	327.542	177.941	54473	60	91.1505	613	21683
Jiaozuo	2023	1188.55	413.625	1419.2	255.472	143.489	1208.81	1152.96	126.75	728.767	721.188	311.79	339.119	63437	65.25	93.9788	352	25299
Puyang	2023	1000.25	323.908	1788.27	235.443	98.9568	1071.84	1124.67	207.678	707.159	1017.81	350.676	373.268	49722	52.57	89.0043	370	19106
Xuchang	2023	984.247	278.468	1676.34	318.42	114.639	1016.93	942.331	283.116	727.445	745.959	209.68	126.322	73897	56.12	93.3132	438	24228
Luohe	2023	1577.83	347.62	1879.44	589.451	89.4852	1154.49	1037.49	183.321	1186.8	1022.05	343.781	371.135	74491	57.53	91.2305	237	23036
Sanmenxia	2023	2672.45	506.089	2289.95	672.584	183.045	1363.38	1513.24	377.198	964.45	1576.43	584.96	357.005	79875	59.55	89.2092	202	20732
Nanyang	2023	957.375	220.214	1960.95	203.583	93.1768	1202.51	1262.55	181.645	390.433	1143.2	340.971	216.128	47846	53.16	83.8967	950	20435
Shangqiu	2023	846.484	296.315	1343.49	233.034	61.9661	928.897	1127.13	128.688	486.973	855.875	255.988	371.128	40403	48.76	81.0862	766	16932
Xinyang	2023	1132.35	320.144	1980.64	417.112	101.347	1371.8	1282.27	186.112	590.172	1745.09	427.63	304.489	48459	52.71	84.1039	605	19446
Zhoukou	2023	939.577	259.61	1501.54	171.935	76.7359	981.027	1288.53	98.2618	912.329	1204.21	331.345	203.964	38134	45.31	82.7313	867	16342
Zhumadian	2023	1054.12	291.905	1685.54	552.425	56.7991	1316.53	1258.05	83.2437	793.773	1125.72	280.164	309.225	45333	46.84	83.2941	677	17496
Zhengzhou	2022	996.376	448.798	1803.8	666.441	147.175	1032.49	1054.24	334.248	2289.37	599.065	436.033	391.996	101169	79.4	98.5648	1282.8	28237
Kaifeng	2022	1365.7	310.539	1564.41	483.3	184.455	1316.95	1181.49	139.578	1147.47	1135.33	302.333	228.522	56075	53.53	85.6367	469.4	18093.5
Luoyang	2022	877.041	343.828	1573.48	511.561	171.555	1147.84	928.883	198.265	1159.77	916.552	270.023	244.118	80226	66.48	95.4555	707.9	18305.9
Pingdingshan	2022	1356.54	298.228	1413.91	190.99	106.674	1085.66	1034.1	105.936	687.45	795.799	381.643	276.922	57193	55.08	92.4746	496.1	17984.5
Anyang	2022	1195.05	295.082	1571.53	177.785	117.133	819.932	1102.75	166.312	579.54	766.568	272.254	218.165	46350	54.69	90.5227	541.7	19510.7
Hebi	2022	1375.79	383.728	1832.27	458.123	185.42	1005.29	1134.07	171.234	1012.05	1503.65	643.556	527.385	70422	62.29	92.1917	157.2	22977.2
Xinxiang	2022	924.116	281.194	1444.65	223.497	76.9137	885.691	889.202	114.389	406.987	996.027	333.158	245.295	56156	59.01	90.2102	616.6	20321.7
Jiaozuo	2022	1054.62	419.591	1366.06	206.222	123.432	1112.82	998.706	136.196	607.485	717.071	291.453	309.759	63434	64.35	93.4955	352.3	23688.2
Puyang	2022	878.149	279.351	1737.57	189.428	178.309	1027.43	1112.25	208.052	606.206	1078.06	511.109	264.494	50475	51.63	87.3292	374.3	17641.9
Xuchang	2022	952.381	281.192	1618.88	261.125	99.3472	973.488	891.869	312.885	699.582	708.646	301.705	135.033	85515	55.18	94.8398	438.1	22706.9
Luohe	2022	1380.69	332.221	1799.2	474.341	101.06	1034.84	1367.28	190.938	1194.96	1047.79	316.862	407.475	76493	56.5	90.7935	236.8	21251.3
Sanmenxia	2022	2313	479.21	2260.89	535.528	157.418	1325.64	1685.23	360.157	958.051	1515.06	648.522	350.987	82276	58.61	90.5194	203.7	19303.2
Nanyang	2022	854.632	212.335	1836.17	169.352	67.2834	1097.27	1097.33	159.815	439.488	1123.38	324.669	204.312	47344	52.22	83.9104	961.5	18782.5
Shangqiu	2022	773.847	259.307	1249.86	190.864	52.4929	818.067	1179.84	81.8072	555.872	913.762	237.546	267.44	42227	47.81	81.5285	773	15867.8
Xinyang	2022	1162.09	297.076	1937.05	314.415	108.706	1325.63	1323.15	146.661	664.925	1806.67	468.539	266.393	51752	51.76	81.4285	616.6	17923
Zhoukou	2022	1020.26	239.758	1472.91	132.916	64.9206	970.237	1208.55	100.903	548.637	1126.28	294.665	126.649	40951	44.3	82.5681	881.2	15201.9
Zhumadian	2022	728.026	257.792	1542.51	377.836	56.7923	1083.49	1263.53	82.3482	400.223	1266.98	256.53	258.153	47136	45.81	82.3617	689.9	16366.3
Zhengzhou	2021	1070.81	468.951	1932.86	659.965	151.673	1079.55	921.796	519.013	3292.66	593.08	588.605	495.636	100092	79.1	98.5684	1274.2	26790.3
Kaifeng	2021	1344.25	297.916	1456.26	275.812	148.752	1279.3	1061.83	172.827	996.132	1101.65	226.341	252.53	53173.5	52.85	85.1005	478.3	16768.8
Luoyang	2021	858.888	329.298	1538.88	467.205	201.061	1110.24	896.84	233.662	1496.25	933.347	371.045	199.099	77110.5	65.88	95.2082	706.9	17253.4
Pingdingshan	2021	1117.51	274.35	1217.1	138.494	117.409	1056.86	797.874	88.3132	376.165	664.64	257.882	207.142	54122	54.45	91.9505	496.8	16918.6
Anyang	2021	1001.19	304.094	1416.87	127.748	87.1178	935.82	834.426	158.536	663.395	561.955	172.685	211.418	44690.4	54.07	90.3448	542.3	18423.7
Hebi	2021	1258.68	313.448	1627.08	457.697	218.257	1109.01	938.989	118.569	1139.71	935.407	591.349	349.695	67802.9	61.71	93.1881	157.2	21334.4
Xinxiang	2021	937.897	289.903	1361.89	170.945	104.816	1016.97	815.934	111.058	386.347	810.779	250.546	191.131	52028.1	58.39	90.952	617.1	18921.5
Jiaozuo	2021	863.821	398.027	1261.49	158.657	111.138	1297.13	907.965	215.896	691.243	707.959	221.768	233.9	60642.7	63.73	93.3823	352.3	22180
Puyang	2021	881.034	271.985	1510.26	157.003	90.5609	1079.61	967.431	177.473	793.747	801.49	316.627	279.728	47131.1	51.01	88.1667	374.4	16487.8
Xuchang	2021	1002.98	321.52	1512.54	211.273	105.719	1055.88	786.041	210.16	712.75	714.466	238.028	58.2086	83415.1	54.58	95.021	438.2	21462.1
Luohe	2021	1128.83	297.196	1690.11	373.343	108.137	1114.89	763.166	185.843	1071.8	849.292	247.386	316.134	72559.7	55.86	90.9661	237.2	19973
Sanmenxia	2021	1975.59	489.068	2219.18	266.565	193.386	1360.1	1371.58	347.718	1066.02	1517.37	351.251	315.726	77701	58.03	90.4959	203.8	18296.9
Nanyang	2021	717.57	200.7	1634	145.423	54.6765	1191.38	973.264	155.689	348.577	1020.55	269.268	144.678	44894	51.61	83.1605	962.9	17603.1
Shangqiu	2021	688.639	213.447	1173.26	152.012	61.0475	1016.49	1051.08	97.04	511.382	919.193	241.565	256.76	39678.3	47.21	81.28	772.3	14789
Xinyang	2021	981.267	308.841	1874.62	239.814	93.6292	1339.96	1193.24	188.794	534.365	1771.52	378.177	301.469	49345	51.14	80.3817	618.6	16595.3
Zhoukou	2021	796.377	250.888	1412.59	110.042	62.3235	1074.48	1074.91	123.835	505.229	1084.95	312.677	175.957	39125.9	43.62	82.5364	885.3	14141.3
Zhumadian	2021	593.87	204.01	1395.73	279.032	58.6232	1214.95	1134.7	74.3788	270.256	1041.76	157.875	238.297	44266.3	45.17	81.9383	692.2	15267
Zhengzhou	2020	1260.66	615.396	1907.63	547.456	186.982	1120.83	996.163	423.417	3733.4	638.602	586.289	574.067	96134	78.4	98.6931	1261.68	24782.9
Kaifeng	2020	1480.97	411.672	1407.65	179.506	125.346	1253.25	1049.72	279.703	766.366	1113.23	196.051	290.061	49166.3	51.83	84.669	483.47	15370.1
Luoyang	2020	954.272	476.51	1705.2	384.709	199.775	1176.57	953.933	315.955	1388.35	1090.93	380.968	264.548	72872.5	64.98	95.0447	705.91	15901.8
Pingdingshan	2020	1045.34	439.413	1618.22	140.5	116.887	1092.32	943.495	132.35	440.717	1037.69	327.96	364.266	49379.1	53.42	91.6674	498.79	15550.2
Anyang	2020	948.58	417.459	1533.75	112.127	127.696	938.999	981.48	259.418	684.32	841.373	356.388	350.273	42185.4	53.04	89.5988	547.63	16996
Hebi	2020	1327.08	454.093	1639.65	331.363	190.723	1147.67	997.526	255.005	924.879	1003.35	335.469	637.255	62736.2	60.98	92.0475	156.84	19572.8
Xinxiang	2020	852.594	406.27	1444.49	161.259	166.479	1036.85	848.37	246.471	486.526	878.02	424.383	225.617	48228.7	57.58	90.2684	625.51	17471.4
Jiaozuo	2020	828.726	558.675	1391.12	151.111	125.781	1252.11	994.572	358.681	1134.19	756.076	508.368	461.91	60383.7	63.03	92.5722	352.43	20556
Puyang	2020	819.425	458.654	1903.12	180.368	117.111	1135.04	1067.41	288.001	615.877	1429.62	371.941	586.416	43908.3	49.97	85.4534	377.35	14880.7
Xuchang	2020	1284.09	451.424	1633.65	197.515	136.042	1046.77	892.317	300.436	744.127	762.098	325.728	117.798	78875.5	53.55	94.6786	438.24	19708.1
Luohe	2020	1222.93	479.143	1656.58	275.513	201.223	1139.04	910.439	254.37	1170.07	963.283	345.554	376.352	66239.2	54.84	90.4712	237.19	18042.5
Sanmenxia	2020	2384.06	616.449	2211.68	235.654	130.564	1442.52	1343.18	377.056	968.39	1696.14	563.845	402.113	71540.9	57.26	89.8711	203.54	16740
Nanyang	2020	693.908	290.043	1703.91	145.576	59.3394	1179.26	1037.44	197.679	339.675	1184.73	330.816	200.073	40314.8	50.59	83.3804	971.53	16090.8
Shangqiu	2020	712.924	319.097	1269.19	136.416	59.7242	1021.43	1047.14	164.165	569.046	1032.09	238.691	267.05	37438.7	46.19	82.3759	781.86	13605.1
Xinyang	2020	849.044	413.62	2065.7	147.527	102.15	1284.05	1184.28	220.622	567.7	1768.4	492.172	306.467	44921.9	50.12	80.8621	623.66	15018.4
Zhoukou	2020	806.059	299.725	1440.06	76.0121	70.2174	1080.65	1039.14	146.495	559.17	1025.01	393.022	245.497	36214.4	42.58	82.7982	901.87	12949.9
Zhumadian	2020	836.512	358.663	1697.1	259.715	76.5603	1326.51	1224.83	212.234	578.166	1470.81	287.987	281.489	40709.5	44.14	80.8359	700.65	13866.5
Zhengzhou	2019	1467.89	781.553	2386.67	612.038	248.881	1544.71	1112.8	1179.23	6328.05	737.545	508.359	390.448	113139	74.58	98.7845	1235.47	23535.5
Kaifeng	2019	1920.58	422.7	1467.79	145.911	106.77	1262.94	1045.68	297.972	927.821	1009.45	208.73	197.561	51732.9	50.28	86.5389	481.35	14472.8
Luoyang	2019	1012.03	500.215	1630.28	375.353	162.909	1104.48	931.268	354.438	1870.27	764.729	187.179	134.037	72912.3	59.1	95.1313	701.58	14973.4
Pingdingshan	2019	1074.87	423.073	1540.22	115.922	72.9053	1004.3	932.772	206.698	996.737	805.341	232.917	382.482	47200.7	55.5	92.6805	495.9	14587.5
Anyang	2019	887.838	427.453	1561.08	91.7222	116.635	882.271	913.819	317.831	501.059	863.721	409.247	412.536	43002.4	53.25	91.1184	543.02	16094.7
Hebi	2019	1065.42	487.637	1466.83	219.497	160.742	959.632	803.77	537.567	1039.11	844.235	239.638	394.882	60678.2	61.31	93.5439	155.89	18275.3
Xinxiang	2019	956.318	401.441	1503.15	193.85	145.41	942.117	769.63	304.023	794.811	982.485	465.2	160.036	50277	54.91	91.3091	624.58	16343.7
Jiaozuo	2019	960.618	520.775	1267.13	133.357	81.3405	1130.46	880.673	336.63	1423.63	693.581	165.45	301.518	76827.7	60.94	94.5755	350.94	19374.2
Puyang	2019	863.503	485.497	1888.4	72.9891	130.853	1152.09	963.048	391.167	520.114	1718.49	579.861	545.665	43809.8	46.8	87.7888	374.21	13894
Xuchang	2019	1332.79	464.178	1552.09	164.436	132.621	1016.69	808.911	282.311	807.104	754.371	313.29	179.268	76311.7	54.13	95.2212	436.36	18557.5
Luohe	2019	1062.6	417.491	1366.92	208.695	84.5476	992.587	737.666	189.888	1033.67	796.934	318.616	174.177	59189.7	53.97	91.2698	238.02	16877.9
Sanmenxia	2019	2124.64	564.806	1949.41	226.26	162.565	1171.9	1047.95	377.725	1127.93	1549.82	592.392	256.951	63473	57.7	90.5682	202.02	15644.9
Nanyang	2019	732.337	311.687	1543.04	120.099	63.5881	1039.68	924.568	151.574	357.466	1041.33	321.185	153.83	38063.8	47.73	85.0729	976.07	15166.6
Shangqiu	2019	737.257	350.415	1269.8	126.549	61.4746	974.239	998.868	164.907	670.915	1065.82	284.676	317.86	39719.2	44.83	85.2667	780.87	12668
Xinyang	2019	1008.21	399.024	1834.33	37.2995	100.965	1135.49	1116.94	244.1	678.612	1610.8	374.961	240.168	42641.4	48.98	81.957	625.48	14009.7
Zhoukou	2019	801.048	324.43	1393.95	50.3763	67.4147	1043.75	1001.54	102.817	684.51	1006.43	380.169	343.311	36891.5	44.36	85.164	902.49	12194
Zhumadian	2019	1011.05	382.845	1654.17	101.033	71.6285	1234.86	1163.18	172.101	859.407	1287.3	249.57	230.327	38943.1	44.63	82.9355	704.07	13020
Zhengzhou	2018	1393.35	738.062	2100.63	356.847	136.642	1136.44	965.864	1750.99	5785.42	724.842	391.081	838.496	101352	73.38	98.5503	1205.22	21651.8
Kaifeng	2018	1516.57	436.373	1315.25	97.483	101.864	1136.06	928.607	281.715	719.621	982.935	162.326	143.048	43933.1	48.8464	86.3553	478.25	13193.1
Luoyang	2018	973.507	480.075	1577.56	275.967	128.039	1006.61	881.759	231.836	1579.73	853.306	200.624	153.009	67706.6	57.57	94.8916	694.59	13637
Pingdingshan	2018	844.72	430.018	1391.69	103.029	64.2441	963.86	910.158	172.047	530.063	802.156	256.181	460.449	42586.6	53.98	92.4739	490.52	13297.5
Anyang	2018	813.369	405.526	1494.98	90.4173	109.351	822.836	926.971	155.332	490.726	812.017	227.782	260.626	46443.2	51.7515	91.8478	537.13	14833.9
Hebi	2018	1004.12	447.981	1360.54	162.232	140.109	834.511	790.881	807.473	860.935	720.826	180.667	219.996	53084.1	60.07	93.0328	153.38	16659.4
Xinxiang	2018	820.835	435.098	1371.74	163.96	96.9952	922.49	771.992	199.686	448.387	1064.36	199.686	140.488	43696.4	53.4067	91.0436	622.54	14939.4
Jiaozuo	2018	820.453	504.915	1205.89	118.083	84.1062	1051.33	917.648	271.256	901.496	672.571	256.217	313.309	66329.2	59.42	94.3108	349.29	17629
Puyang	2018	820.635	411.703	1688.65	56.5191	119.133	1036.18	968.028	290.353	378.456	1488.61	265.418	628.636	45644.3	45.28	90.0917	374.93	12654.1
Xuchang	2018	1144.36	458.377	1442.96	145.806	94.4247	811.511	769.144	220.625	656.465	701.086	223.104	198.54	63987.6	52.63	94.758	435.55	16963
Luohe	2018	970.998	401.456	1251.27	175.215	79.5408	859.566	790.905	174.089	804.787	662.214	186.095	177.466	46532.1	52.47	91.0258	237.93	15399.5
Sanmenxia	2018	1511.29	542.479	1820.58	175.107	122.311	953.408	1097.72	255.181	1168.11	1401.29	326.015	791.06	67275.1	56.29	92.2068	203.34	14261.6
Nanyang	2018	671.687	288.408	1346.67	99.4647	69.9049	958.896	876.608	156.587	378.685	989.954	247.164	155.588	35554.6	46.2328	85.3083	984.67	13837.2
Shangqiu	2018	677.378	343.194	1224.93	95.5592	53.1036	885.151	918.051	135.831	605.026	1008.56	228.25	436.979	32670	43.2972	84.0171	779.84	11505.6
Xinyang	2018	787.909	366.537	1813.07	35.3717	79.2388	1067.64	975.116	143.495	477.132	1489.32	369.781	186.126	36951.1	47.6	81.31	627.04	12747.7
Zhoukou	2018	716.311	280.832	1310.01	44.9423	100.717	1011.78	1012.01	93.3416	518.795	1015.46	249.833	408.744	30820.6	42.8211	83.2924	908.95	11095.5
Zhumadian	2018	850.553	324.873	1469.46	87.1159	52.1559	1155.39	1010.29	97.7745	633.118	1221.75	198.249	464.571	33773.4	43.0979	82.594	708.55	11858.1
Zhengzhou	2017	1188.64	680.928	1781.01	343.727	130.259	957.203	919.801	958.163	5969.08	667.6	210.541	546.915	93791.9	72.23	98.3511	1164.32	19974.3
Kaifeng	2017	1349.45	371.459	1247.88	72.9385	84.0176	1030.76	867.87	182.607	550.27	898.07	235.046	235.088	41502.8	47.4225	85.2126	477.16	12125.7
Luoyang	2017	856.774	433.28	1446.81	198.735	140.974	878.337	865.098	180.317	1305.9	871.503	261.927	245.428	62982.2	56.02	94.8694	692.13	12510.7
Pingdingshan	2017	706.132	371.072	1215.8	74.872	127.414	828.802	810.324	113.556	605.082	777.51	296.66	160.274	39961.2	52.3779	91.6616	489.05	12222.2
Anyang	2017	694.852	382.361	1355.08	84.23	86.0916	726.271	792.154	148.505	532.154	700.189	238.694	198.661	43846.1	50.2049	91.3945	532.91	13696.8
Hebi	2017	788.265	382.562	1209.14	104.568	81.0802	855.296	730.377	1113.43	847.253	646.457	245.821	196.901	51167.7	58.76	92.9388	153.25	15326
Xinxiang	2017	794.432	368.229	1207.06	147.199	73.7504	786.166	703.915	175.672	517.529	1067.81	189.487	114.783	40961.8	51.96	90.7891	619.88	13769.4
Jiaozuo	2017	757.933	468.486	1157.18	100.494	94.2416	985.601	802.157	166.053	774.43	561.927	318.806	212.343	64173	57.99	94.2397	350.19	16217.6
Puyang	2017	762.027	382.879	1487.05	64.706	101.269	879.154	894.179	125.805	445.679	1122.16	151.28	403.929	43638.4	43.73	90.4238	378.35	11652.1
Xuchang	2017	1002.13	401.839	1289.66	113.875	87.8617	751.794	718.649	161.927	589.395	656.762	271.186	177.51	59911.4	51.06	94.3386	430.4	15591.4
Luohe	2017	804	357.034	1206.72	155.664	90.9849	849.34	685.725	148.842	833.208	708.483	219.434	189.974	44086.3	50.91	90.5843	238.28	14141.5
Sanmenxia	2017	1406.35	498.132	1868.67	126.533	118.595	905.163	876.542	189.405	949.996	1256.63	392.656	387.366	63977	54.72	91.7811	205.31	13084.4
Nanyang	2017	614.573	272.977	1212.22	83.009	62.201	882.239	816.801	170.844	340.72	897.817	195.54	95.7055	33255.3	44.6708	84.6666	993.61	12718.4
Shangqiu	2017	673.411	303.245	1169.77	74.4849	47.9644	792.727	819.136	97.9849	652.597	869.516	222.166	389.584	30116.7	41.71	83.0359	776.51	10517.4
Xinyang	2017	762.186	334.575	1564.37	34.4248	60.6217	966.04	849.347	104.704	368.341	1259.12	275.792	140.141	34025	46.05	80.0452	624.28	11663
Zhoukou	2017	568.773	263.829	1160.78	38.5034	64.7192	882.612	881.438	60.2854	412.46	897.24	303.382	140.758	27978.3	41.22	81.8421	919.03	10170
Zhumadian	2017	699.349	300.097	1322.74	81.1357	52.3243	955.501	919.726	72.5343	527.291	1117.04	287.824	275.706	31102	41.51	81.4721	712.45	10868.7
Zhengzhou	2016	996.136	546.093	1599.42	223.357	129.755	883.432	890.101	641.659	4800.09	652.552	508.651	498.185	84113.5	71.0194	98.073	1119.41	18426
Kaifeng	2016	1110.35	334.744	1134.17	66.5318	92.5308	923.571	816.696	84.7252	402.747	814.696	261.009	206.878	38619	45.8829	83.6067	476.42	11165.5
Luoyang	2016	713.88	376.742	1389.08	137.196	129.906	687.002	716.784	142.088	1112.92	874.421	387.355	417.606	56410.3	54.35	93.8746	688.2	11456.7
Pingdingshan	2016	634.986	322.309	1013.51	61.0052	71.8579	855.157	721.324	119.817	366.001	639.111	210.885	248.696	36708.4	50.7985	90.3156	489.25	11244
Anyang	2016	616.782	333.51	1228.14	81.6323	98.4086	728.483	744.642	119.579	396.139	709.18	194.735	228.806	39603	48.5095	89.5341	529.85	12623.8
Hebi	2016	733.641	381.702	1135.28	78.752	103.6	894.844	709.815	560.144	781.342	664.804	226.893	307.343	47940.2	57.2063	91.9683	153.05	14021.9
Xinxiang	2016	653.951	334.33	1156.85	89.0319	56.662	664.74	681.416	142.699	399.953	727.816	268.912	200.463	37804.8	50.4369	89.714	615.93	12679
Jiaozuo	2016	711.844	398.099	981.114	89.4698	96.4805	854.543	794.078	105.282	746.12	592.499	308.333	132.628	59182.6	56.45	93.6064	351.01	14851.3
Puyang	2016	570.05	337.247	1228.55	63.4308	87.3425	875.81	769.543	74.7622	413.281	943.782	170.632	271.241	40059	42.04	88.8329	377.37	10621.8
Xuchang	2016	882.632	316.569	1253.55	64.7027	75.5987	704.986	708.78	184.949	466.376	666.878	230.524	223.502	54522.2	49.3817	93.1664	429.26	14356.7
Luohe	2016	804.702	315.097	1032.83	50.2201	95.0057	802.744	657.435	90.4782	860.607	579.985	334.053	545.992	41137.9	49.23	89.4749	239.32	12938.2
Sanmenxia	2016	1212.87	439.351	1638.61	92.0527	117.548	762.444	849.266	178.791	569.266	1109.43	475.24	380.063	58893.7	53.11	90.6853	207.82	11982.1
Nanyang	2016	549.361	250.559	1080.54	70.2325	76.2303	792.58	712.722	172.644	343.265	833.24	226.998	112.658	31010.2	42.9748	83.4508	1001.43	11700.5
Shangqiu	2016	540.694	262.135	958.691	26.6806	47.6592	785.665	784.188	122.349	533.996	734.532	283.71	351.223	27331.8	40.004	80.5816	772.12	9604.9
Xinyang	2016	831.433	269.093	1404.84	32.9335	72.7497	845.945	765.851	98.5288	292.929	1028.55	265.949	153.36	31732.6	44.4223	78.111	623.62	10651.2
Zhoukou	2016	544.939	233.196	1094.18	29.4727	76.1799	790.691	890.92	65.2851	299.439	673.131	344.523	177.345	25682.1	39.5093	79.7856	921.85	9279
Zhumadian	2016	600.713	242.486	1168.99	60.2585	47.5749	945.587	846.364	75.2097	324.597	875.26	250.146	274.371	28305	39.8028	79.0742	710.8	9934.9
Zhengzhou	2015	888.665	432.621	1542.53	186.644	181.867	813.466	850.552	778.068	3051	748.59	725.763	376.495	77178.7	69.6923	97.9358	1069.2	17125
Kaifeng	2015	1046.48	281.552	1033.68	55.9019	84.0466	767.97	727.084	57.1897	279.73	796.68	250.068	205.222	35325.8	44.23	82.3211	475.43	10304.1
Luoyang	2015	720.044	325.874	1270.95	131.824	138.444	669.5	652.104	134.314	867.102	851.099	375.505	355.318	51695.5	52.65	93.1856	682.54	10667.4
Pingdingshan	2015	554.089	276.962	996.022	44.3145	67.6089	741.768	665.506	142.173	344.899	623.913	343.952	179.357	33991	49.2092	90.0924	487.17	10449.8
Anyang	2015	565.56	277.985	1089.8	75.5189	74.3131	564.87	670.965	152.875	408.825	672.859	260.326	324.331	36694.7	46.8444	89.0665	526.01	11721.3
Hebi	2015	624.141	353.219	1130.47	63.2005	106.563	786.227	679.521	670.791	858.923	662.951	400.324	247.877	44678	55.66	91.3573	153.78	12995.3
Xinxiang	2015	703.629	335.691	1147.56	55.5427	72.4978	561.905	652.846	134.328	458.369	651.201	173.146	194.7	34561.7	49.0284	88.7208	610.46	11772.5
Jiaozuo	2015	673.435	353.761	1019.94	99.3011	97.4137	752.012	732.465	115.32	506.616	594.723	427.504	192.838	54589.5	54.85	92.8819	350.06	13751.2
Puyang	2015	567.363	288.186	1247.81	59.1357	89.8006	844.061	875.133	98.6427	333.74	852.961	265	221.729	36842.1	40.35	88.1447	374.64	9789.7
Xuchang	2015	925.703	284.088	1245.79	64.275	61.898	624.277	593.486	89.7823	460.601	665.655	270.503	131.895	50162.4	47.57	92.1896	427.81	13355.1
Luohe	2015	612.499	248.362	1007.03	34.1905	148.987	741.642	676.808	74.6438	837.322	629.364	436.088	222.305	37986.6	47.54	89.2799	240.75	11979.8
Sanmenxia	2015	1041.58	383.374	1563.04	84.1531	109.375	682.137	831.841	180.641	482.733	977.895	539.101	204.158	55681.4	51.61	90.5303	211.16	11084.2
Nanyang	2015	531.935	216.65	998.453	61.5715	52.2981	719.008	650.982	147.861	269.386	783.375	327.614	135.57	28653.3	41.2949	82.5015	1006.84	10777
Shangqiu	2015	515.182	235.154	969.909	26.5415	47.2278	777.269	710.759	37.904	356.189	760.952	245.962	309.177	24940.5	38.2332	79.1979	765.8	8885.19
Xinyang	2015	807.991	222.048	1277.91	31.2328	60.0625	735.214	709.312	113.862	260.872	914.703	331.83	208.72	29351.5	42.7735	75.8544	622.48	9843.99
Zhoukou	2015	517.407	180.694	1058.12	30.66	65.3907	708.678	766.135	39.7391	312.018	628.89	291.266	157.696	23727.6	37.8486	78.2734	917.5	8576
Zhumadian	2015	560.727	205.156	1102.11	47.4531	45.1614	853.977	777.408	46.2354	272.53	772.389	290.737	370.172	26031.5	38.0795	77.733	709.05	9173.5
Zhengzhou	2014	847.212	387.608	1326.6	154.555	151.304	665.6	749.071	300.152	2403.96	577.045	509.914	338.328	72991.7	68.3073	97.8287	1029.62	15470
Kaifeng	2014	1013.04	263.306	915.669	53.5217	54.0339	653.166	599.769	83.1809	123.964	614.137	212.576	181.84	32453.6	42.578	81.5228	477.77	9315.69
Luoyang	2014	655.575	302.844	1191.06	126.866	115.338	555.189	552.381	124.984	535.603	745.463	364.407	260.445	49417.3	50.95	92.9369	674.27	9669
Pingdingshan	2014	675.358	248.308	961.016	56.6296	78.6202	616.67	523.069	112.796	267.018	581.64	289.872	176.524	33015.8	47.8302	89.791	489.34	9488.7
Anyang	2014	519.265	266.464	1042.58	82.3506	67.8892	446.11	545.66	93.4906	266.278	624.984	257.82	224.153	35209.6	45.2739	88.5473	524.16	10680
Hebi	2014	646.839	304.788	1269.77	63.4765	92.6452	676.321	565.573	165.248	381.453	669.01	321.701	372.697	42549.6	54.14	90.6963	153.4	11709
Xinxiang	2014	586.011	284.021	1096.07	70.014	46.7046	458.867	535.471	112.185	302.069	626.918	227.929	262.828	33696.1	47.5836	88.3573	604.57	10730.2
Jiaozuo	2014	570.101	353.113	1029.18	117.258	74.2995	620.29	577.851	100.588	311.168	578.476	487.938	191.696	52420.6	53.23	92.5754	349.63	12518
Puyang	2014	474.763	243.73	1152.52	64.3155	76.1677	738.706	621.686	75.5485	194.485	746.72	263.854	230.836	34895.1	38.51	87.5823	371.5	8828
Xuchang	2014	823.254	261.05	1180.85	97.022	60.241	509.669	531.768	86.635	338.29	578.542	252.992	116.03	48471.5	45.7	91.1525	429.16	12140
Luohe	2014	530.35	249.581	1015.62	43.2141	88.6697	552.126	578.489	76.9281	410.9	586.713	279.562	317.682	36366.3	45.7	88.4071	242.08	10893.2
Sanmenxia	2014	1027.16	376.293	1553.36	127.588	102.786	642.025	669.417	325.532	365.857	988.131	456.351	188.598	55259.9	50.36	91.0207	215	9979
Nanyang	2014	509.084	194.592	969.123	64.3101	52.7685	577.387	548.057	157.992	142.249	719.126	267.821	143.733	26650.3	39.5555	82.4756	1013.09	9741.3
Shangqiu	2014	494.997	205.358	1099.53	31.4729	40.547	623.665	603.464	48.5327	132.669	652.776	232.802	481.893	23359.3	36.492	77.9235	759.95	8025.1
Xinyang	2014	850.818	203.168	1224.66	31.4966	55.2185	566.442	592.636	93.0119	150.481	788.443	275.635	205.058	27490.4	41.0761	75.3769	621.31	8868.19
Zhoukou	2014	495.814	168.858	1027.03	31.5381	57.0364	586.267	633.145	39.0044	187.724	564.213	205.278	148.141	22625	36.1903	77.5258	912.85	7742
Zhumadian	2014	576.397	182.182	1067.44	51.7467	45.1219	700.808	652.657	63.5295	136.517	718.458	255.617	427.125	24461.2	36.3648	76.5097	707.17	8270.26
Zhengzhou	2013	891.788	396.105	1447.75	187.842	161.911	722.099	633.032	279.253	1549.83	659.468	382.267	208.065	68072.9	67.08	97.6304	986.63	14009
Kaifeng	2013	902.318	217.434	832.886	47.5807	63.4137	598.775	473.437	73.4438	101.302	563.483	150.613	97.966	29326.9	41.1043	79.4355	475.5	8355.05
Luoyang	2013	680.675	294.108	1132.51	113.791	132.655	535.025	452.119	128.286	452.163	658.966	381.145	212.781	47568.5	49.44	92.0753	666.24	8756.4
Pingdingshan	2013	663.064	237.144	917.978	53.6977	70.9796	593.732	464.53	143.218	205.495	529.279	304.156	124.754	31495.7	46.37	89.5603	486.08	8540.69
Anyang	2013	543.214	247.786	977.807	80.8919	71.2122	423.397	442.367	93.2868	178.25	573.919	255.544	163.014	33100.4	43.8	88.171	523.18	9669.57
Hebi	2013	607.943	317.7	1226.77	54.2076	84.5867	625.6	434.786	173.48	185.954	642.126	224.543	466.19	38918.9	52.84	90.1879	154.7	10608.4
Xinxiang	2013	698.964	274.363	1064.58	64.1233	68.0018	451.794	452.987	112.206	206.315	604.162	254.562	221.593	31138.5	46.07	87.9799	597.05	9728.18
Jiaozuo	2013	635.853	320.973	1082.5	109.086	66.66	575.968	448.627	102.04	265.451	571.102	398.543	173.302	48545.3	52.02	92.206	348.23	11366.8
Puyang	2013	442.916	239.138	1133.05	61.3365	56.2054	694.989	516.828	78.1501	176.487	669.914	333.7	276.995	31482.6	36.72	86.8534	370.1	7903.71
Xuchang	2013	789.495	233.196	1109.38	67.2228	73.3245	473.569	411.996	80.3291	271.046	605.301	248.65	127.36	44296.6	44.21	90.281	428.78	11006.6
Luohe	2013	628.602	244.019	993.639	36.6835	72.3806	508.92	477.049	82.765	347.2	568.423	261.08	294.447	33568.5	44.24	87.5188	244.98	9875.88
Sanmenxia	2013	1069.65	357.882	1470.82	114.368	90.3173	591.576	508.558	281.116	286.698	802.445	594.4	193.798	53863.3	48.9	91.7269	216.38	8925.83
Nanyang	2013	631.019	187.225	936.998	60.8246	30.5045	513.265	437.362	95.3459	200.003	656.609	234.49	116.221	24691.6	38.27	81.9993	1019.45	8728.77
Shangqiu	2013	542.834	164.145	1091.02	27.6268	37.0606	593.136	500.708	51.7507	81.4085	590.341	187.863	237.374	21072.9	35.02	77.6905	752.85	7216.86
Xinyang	2013	860.065	169.27	1166.54	27.7603	48.4311	523.081	462.194	108.413	102.918	685.192	299.254	223.087	24754.2	39.67	73.4669	617.81	7982.17
Zhoukou	2013	514.375	158.202	1056.17	34.7108	50.7696	546.555	523.348	49.5537	101.027	551.548	171.779	131.944	20358.8	34.78	75.0949	908.48	6949.53
Zhumadian	2013	696.679	161.598	1020.18	48.3844	42.6806	637.592	512.356	53.7692	102.399	649.447	164.642	279.743	22296.3	34.89	74.4593	707.61	7437.2
Zhengzhou	2012	916.538	397.31	1373.4	169.11	120.174	617.231	510	155.848	1053.18	576.385	295.807	193.293	62054	66.3	97.4341	947.96	12531
Kaifeng	2012	773.161	190.529	721.273	39.9914	45.0882	507.234	408.424	62.2086	85.1032	462.669	142.045	118.637	25922	39.7	78.6537	473.72	7414
Luoyang	2012	608.229	274.765	1201.68	104.791	139.759	482.372	394.853	133.076	393.536	547.038	255.316	179.715	45316	47.9	92.4941	663.59	7777
Pingdingshan	2012	628.394	237.759	925.051	50.3732	61.4442	510.602	396.278	159.014	162.882	517.288	167.089	152.915	30380	45	90.2494	485.63	7518
Anyang	2012	511.124	245.175	907.64	70.8484	65.8602	363.199	437.01	122.74	164.868	515.768	250.157	172.378	30624	42.4	88.0451	524.36	8618
Hebi	2012	527.528	298.83	1047.06	44.2013	91.0629	571.723	411.541	209.308	242.723	539.767	280.396	527.597	34456	51.6	89.3494	154.2	9388
Xinxiang	2012	600.09	261.875	933.972	52.0917	62.067	398.453	383.836	121.49	179.905	529.617	212.693	222.991	28598	44.7	87.6317	589.02	8647
Jiaozuo	2012	654.136	321.776	941.185	93.2642	68.4261	496.983	429.21	162.031	263.094	482.244	253.031	169.662	44029	50.7	92.1088	350.11	10113
Puyang	2012	383.311	221.508	982.183	51.0694	57.1722	588.292	404.836	80.5278	179.647	639.914	310.758	131.119	27654	35.2	86.0806	366.33	6945
Xuchang	2012	677.393	220.523	974.663	48.9279	60.2186	403.853	370.767	124.97	230.888	477.849	226.665	97.2163	39947	42.8	89.6387	427.74	9819
Luohe	2012	596.789	236.676	881.863	23.2656	54.9258	469.766	429.301	75.6797	232.688	474.168	276.516	235.516	31211	42.8	87.7046	248.43	8755
Sanmenxia	2012	1039.19	291.87	1311.86	100.242	86.565	544.063	434.471	257.161	241.386	740.726	357.668	171.296	50406	47.6	91.9659	218.52	7906
Nanyang	2012	520.889	169.232	802.054	51.0887	41.8177	442.726	383.641	131.212	92.6138	562.52	296.507	138.608	23086	36.8	81.9021	1026.53	7752
Shangqiu	2012	467.725	160.945	1010.3	25.4891	31.1421	508.746	405.754	60.3005	88.8388	515.346	227.384	258.439	19029	33.5	76.8677	749.05	6426
Xinyang	2012	725.867	163.095	1173.41	28.5641	44.8156	438.423	378.984	101.539	100.256	649.625	214.23	186.719	22347	38.2	72.974	617.04	7008
Zhoukou	2012	461.593	140.411	967.807	29.8593	50.9398	499.218	464.284	57.1589	102.431	469.498	176.897	118.339	17734	33.4	73.4835	905.72	6199
Zhumadian	2012	589.804	153.277	882.872	40.2968	40.072	524.88	439.689	55.7464	93.4683	567.164	176.733	201.84	19592	33.4	73.3603	715.51	6599
Zhengzhou	2011	771.097	316.002	1038.21	114.717	97.4359	555.118	395.654	149.574	846.712	452.957	246.416	178.214	56854.7	64.82	97.3561	908.53	11050.2
Kaifeng	2011	614.543	189.895	602.352	32.6631	30.6223	456.253	352.562	42.3369	52.3562	332.17	152.588	93.5601	22971.7	37.7542	77.8503	470.44	6491.71
Luoyang	2011	496.817	242.832	964.319	90.792	89.0271	410.149	374.582	96.0378	336.578	396.965	246.597	174.496	41197.6	46.13	92.4579	659.52	6821.54
Pingdingshan	2011	573.024	203.662	690.636	45.3274	69.0504	460.575	365.781	84.7011	168.516	367.67	167.684	98.414	30226.7	43.14	90.8644	487.74	6577.61
Anyang	2011	464.355	197.249	818.25	64.567	62.7981	309.794	380.649	118.458	121.633	336.305	170.315	116.045	28806.1	40.49	88.2133	520.98	7586.41
Hebi	2011	535.506	238.816	918.044	40.8924	64.8165	533.133	351.728	132.646	179.62	425.348	217.747	748.886	31763.5	49.76	88.8214	155.57	8271.33
Xinxiang	2011	511.402	223.988	807.877	44.8334	50.1131	329.622	330.221	129.553	129.162	371.999	216.32	174.93	26197.9	42.89	87.4179	579.75	7532.47
Jiaozuo	2011	616.402	259.005	706.252	92.3476	64.2869	414.531	379.371	124.65	232.943	359.081	253.655	154.446	40809.5	48.8	92.0864	351.72	8902.09
Puyang	2011	368.508	189.41	800.643	40.2444	44.4663	523.604	363.494	49.8764	105.301	410.913	171.865	69.2079	25065.7	33.35	85.6813	362.19	6081.66
Xuchang	2011	562.395	181.487	799.183	38.068	84.7602	346.01	309.146	112.421	213.522	329.453	186.639	94.9372	36923.6	40.92	89.1923	429.11	8650.71
Luohe	2011	464.337	169.965	636.651	22.3412	45.3569	430.965	360.31	79.6471	176.549	280.949	253.094	151.063	29487.3	40.92	87.374	251.04	7700.28
Sanmenxia	2011	870.834	270.763	1110.02	85.8545	83.9	502.441	391.428	212.758	226.555	532.923	404.074	164.587	46049.2	46	92.1178	222.17	6928.98
Nanyang	2011	430.028	141.347	649.32	42.5768	26.9987	375.338	313.386	125.177	67.5101	361.24	286.671	74.2285	21590	34.85	81.1155	1025.63	6776.24
Shangqiu	2011	375.997	133.461	836.467	21.5196	23.7996	424.515	336.63	56.3417	60.5758	308.851	162.132	181.123	17778.8	31.54	75.7712	740.84	5637.2
Xinyang	2011	598.775	142.115	954.355	23.0878	41.7338	439.057	332.61	83.0108	86.8697	478.243	213.829	117.497	20602.8	36.25	73.7577	612.85	6152.81
Zhoukou	2011	366.766	114.696	682.395	16.9426	39.8269	351.447	367.755	57.8329	108.124	261.685	162.484	50.8345	15734.2	31.5	72.3031	898.56	5447.63
Zhumadian	2011	433.839	147.232	690.459	30.2696	35.3663	426.306	360.721	58.2936	70.6662	338.709	132.275	124.857	17396.3	31.54	72.6898	715.94	5803.97
Zhengzhou	2010	633.256	291.224	777.367	109.7	106.582	503.002	318.591	98.7298	722.748	350.462	113.048	105.543	47608	63.6	96.9175	866.08	9225
Kaifeng	2010	506.624	154.487	421.154	26.0684	56.6239	404.915	229.274	55.3419	52.3504	244.017	111.752	52.9915	19750	36	76.346	467.69	5390
Luoyang	2010	467.634	222.137	679.389	50.5344	81.6794	326.26	263.206	105.191	216.947	295.267	157.71	87.6336	35762	44.3	91.9138	655.39	5680
Pingdingshan	2010	519.959	187.78	502.851	33.4012	63.1365	387.576	269.246	106.11	144.603	292.057	137.271	62.1181	26730	41.4	91.2483	490.52	5504
Anyang	2010	405.029	194.971	615.28	47.7756	37.3308	288.588	267.311	87.8143	115.861	268.085	104.836	64.7969	25330	38.6	87.9088	517.15	6359
Hebi	2010	461.783	210.828	599.363	32.4841	58.5987	419.108	268.79	203.822	208.28	345.223	142.675	444.586	28531	48	88.6209	157.15	6813
Xinxiang	2010	435.026	198.249	554.116	45.5342	32.2242	237.128	231.349	147.461	118.739	292.469	118.914	72.5044	21196	41.1	86.7935	571.1	6241
Jiaozuo	2010	550.282	227.401	553.955	79.3785	50	328.249	275.141	174.859	214.689	290.113	155.367	92.6554	35767	47.1	91.8695	354.3	7512
Puyang	2010	343.056	158.889	587.5	30.2778	28.6111	398.611	258.889	49.1667	91.1111	266.667	107.5	45.2778	21787	31.5	86.1207	359.99	5077
Xuchang	2010	488.631	165.429	553.596	30.1624	112.065	255.22	231.323	55.6845	164.269	255.22	112.065	42.9234	30536	39.1	88.6091	430.96	7197
Luohe	2010	400.392	163.137	433.333	17.6471	47.451	353.725	284.314	61.9608	143.137	221.569	134.51	97.2549	26974	39.2	87.2652	254.85	6460
Sanmenxia	2010	724.664	264.126	812.108	73.0942	68.6099	419.283	264.126	178.027	180.717	464.574	256.502	128.251	39176	44.3	91.9946	223.44	5787
Nanyang	2010	353.359	130.38	439.922	34.372	23.1743	327.167	222.98	153.457	78.5784	311.782	111.587	42.7459	19145	33	79.4621	1027.22	5666
Shangqiu	2010	333.878	132.925	592.925	16.8707	24.6259	327.347	246.122	41.3605	66.1224	255.374	89.5238	112.245	15085	29.8	73.8145	735.43	4674
Xinyang	2010	497.377	150.656	656.393	19.0164	35.2459	321.967	260.328	58.6885	126.557	358.197	121.311	59.0164	16936	34.4	73.6188	610.09	5311
Zhoukou	2010	314.653	117.897	505.034	15.4362	39.7092	282.327	241.611	50.5593	101.119	203.02	102.125	20.8054	12944	29.7	70.2323	893.89	4510
Zhumadian	2010	339.419	127.109	485.477	24.8963	21.8534	327.801	262.656	56.7082	61.8257	336.238	101.521	71.9225	14117	29.8	72.4149	722.58	4861
